# Supplementary material for: Importance of Suitable Reference Gene Selection for Quantitative Real-Time PCR: Special Reference to Mouse Myocardial Infarction Studies
Source: PLoS One. 2011 Aug 17;6(8):e23793. doi: 10.1371/journal.pone.0023793 (PMC3157472; doi:10.1371/journal.pone.0023793)
Supplement: Table S2 — MIQE checklist. (XLS) [file pone.0023793.s002.xls]

## Sheet: MIQE
Supplementary Table 2. MIQE Checklist
	ITEM	IMPORTANCE	INCLUDED?	COMMENTS
Experimental Design	Definition of experimental and control groups	E	y
	Number within each group	E	y
	Assay carried out by core lab or investigator's lab?	D	y	Investigator's lab
	Acknowledgement of authors' contributions	D	n
Sample	Description	E	y
	Volume/mass of sample processed	D	y
	Microdissection or macrodissection	E	y
	Processing procedure	E	y
	If frozen - how and how quickly?	E	y
	If fixed - with what, how quickly?	E	n/a
	Sample storage conditions and duration (especially for FFPE samples)	E	y
Nucleic Acid Extraction	Procedure and/or instrumentation	E	y
	Name of kit and details of any modifications	E	y
	Source of additional reagents used	D	y
	Details of DNase or RNAse treatment	E	y
	Contamination assessment (DNA or RNA)	E	y
	Nucleic acid quantification	E	y
	Instrument and method	E	y
	Purity (A260/A280)	D	y
	Yield	D	y
	RNA integrity method/instrument	E	y
	RIN/RQI or Cq of 3' and 5' transcripts	E	y
	Electrophoresis traces	D	n
	Inhibition testing (Cq dilutions, spike or other)	E	y
Reverse Transcription	Complete reaction conditions	E	y
	Amount of RNA and reaction volume	E	y
	Priming oligonucleotide (if using GSP) and concentration	E	y
	Reverse transcriptase and concentration	E	y
	Temperature and time	E	y
	Manufacturer of reagents and catalogue numbers	D	y
	Cqs with and without RT	D	n
	Storage conditions of cDNA	D	y
qPCR Target Information	If multiplex, efficiency and LOD of each assay.	E	n/a
	Sequence accession number	E	y
	Location of amplicon	D	n	see http://www.appliedbiosystems.com
	Amplicon length	E	y
	In silico specificity screen (BLAST, etc)	E	n/a	see http://www.appliedbiosystems.com
	Pseudogenes, retropseudogenes or other homologs?	D	n/a	see http://www.appliedbiosystems.com
	Sequence alignment	D	n/a	see http://www.appliedbiosystems.com
	Secondary structure analysis of amplicon	D	n/a
	Location of each primer by exon or intron (if applicable)	E	y	see http://www.appliedbiosystems.com
	What splice variants are targeted?	E	n/a	see http://www.appliedbiosystems.com
qPCR Oligonucleotides	Primer sequences	E	n/a	see http://www.appliedbiosystems.com
	RTPrimerDB Identification Number	D	n
	Probe sequences	D	n/a	see http://www.appliedbiosystems.com
	Location and identity of any modifications	E	y
	Manufacturer of oligonucleotides	D	y	Applied Biosystems
	Purification method	D	n/a	see http://www.appliedbiosystems.com
qPCR Protocol	Complete reaction conditions	E	y
	Reaction volume and amount of cDNA/DNA	E	y
	Primer, (probe), Mg2+ and dNTP concentrations	E	n/a	see https://www.roche-applied-science.com/
	Polymerase identity and concentration	E	y
	Buffer/kit identity and manufacturer	E	y
	Exact chemical constitution of the buffer	D	n/a	see https://www.roche-applied-science.com/
	Additives (SYBR Green I, DMSO, etc.)	E	n/a	see https://www.roche-applied-science.com/
	Manufacturer of plates/tubes and catalog number	D	y
	Complete thermocycling parameters	E	y
	Reaction setup (manual/robotic)	D	y	manual
	Manufacturer of qPCR instrument	E	y	Roche LC480
qPCR Validation	Evidence of optimisation (from gradients)	D	n
	Specificity (gel, sequence, melt, or digest)	E	y	gel
	For SYBR Green I, Cq of the NTC	E	n/a
	Standard curves with slope and y-intercept	E	y	From experiments using a 5-point, 4-fold dilution series in triplicate: mean slope = -3.488, mean Y-intercept = 32.01
	PCR efficiency calculated from slope	E	y	Mean efficiency = 94%
	Confidence interval for PCR efficiency or standard error	D	n
	r2 of standard curve	E	y	Mean r2 = 0.999
	Linear dynamic range	E	y
	Cq variation at lower limit	E	n/a
	Confidence intervals throughout range	D	n/a
	Evidence for limit of detection	E	y	Cq < 40 for all reactions
	If multiplex, efficiency and LOD of each assay.	E	n/a
Data Analysis	qPCR analysis program (source, version)	E	y
	Cq method determination	E	y
	Outlier identification and disposition	E	n/a
	Results of NTCs	E	y	negative in all runs
	Justification of number and choice of reference genes	E	y
	Description of normalisation method	E	y
	Number and concordance of biological replicates	D	y
	Number and stage (RT or qPCR) of technical replicates	E	y
	Repeatability (intra-assay variation)	E	y	∆Cq < 0.5 for all duplicates
	Reproducibility (inter-assay variation, %CV)	D	y
	Power analysis	D	y
	Statistical methods for result significance	E	y
	Software (source, version)	E	y
	Cq or raw data submission using RDML	D	y	log2 transformed
Checklist from: http://www.rdml.org/guidelines.php showing (E) essential and (D) desirable information to be included in research reports using qPCR. Included (y) not included (n) or not applicable/applicable (n/a) to the study. The real-time PCR primer and probe database (RTPrimerDB): http://medgen.ugent.be/rtprimerdb/index.php; mfold: http://mfold.bioinfo.rpi.edu/cgi-bin/dna-form1.cgi.
